# Supplementary material for: MNase Digestion Protection Patterns of the Linker DNA in Chromatosomes
Source: Cells. 2021 Aug 29;10(9):2239. doi: 10.3390/cells10092239 (PMC8469290; doi:10.3390/cells10092239)
Supplement: Supplementary file 1 [file cells-10-02239-s001.zip]

Archive with 1 entries (1 files):
- cells-1355685-supplementary.pdf
